# Supplementary material for: Application of distributed lag models and spatial analysis for comparing the performance of the COVID-19 control decisions in European countries
Source: Sci Rep. 2023 Oct 14;13:17466. doi: 10.1038/s41598-023-44830-z (PMC10576777; doi:10.1038/s41598-023-44830-z)
Supplement: Supplementary file 3 — Supplementary Information 3. [file 41598_2023_44830_MOESM3_ESM.csv]

Date_reported	Country	New_cases	New_deaths
5/1/2021	Albania	118	3
5/2/2021	Albania	108	5
5/3/2021	Albania	100	2
5/4/2021	Albania	53	1
5/5/2021	Albania	38	2
5/6/2021	Albania	51	3
5/7/2021	Albania	92	1
5/8/2021	Albania	91	3
5/9/2021	Albania	67	2
5/10/2021	Albania	89	3
5/11/2021	Albania	57	1
5/12/2021	Albania	30	4
5/13/2021	Albania	50	4
5/14/2021	Albania	42	3
5/15/2021	Albania	45	3
5/16/2021	Albania	49	1
5/17/2021	Albania	39	2
5/18/2021	Albania	37	3
5/19/2021	Albania	17	3
5/20/2021	Albania	39	1
5/21/2021	Albania	24	2
5/22/2021	Albania	23	2
5/23/2021	Albania	35	1
5/24/2021	Albania	23	1
5/25/2021	Albania	33	2
5/26/2021	Albania	6	1
5/27/2021	Albania	14	2
5/28/2021	Albania	15	0
5/29/2021	Albania	20	0
5/30/2021	Albania	21	1
5/31/2021	Albania	12	1
6/1/2021	Albania	12	1
6/2/2021	Albania	6	1
6/3/2021	Albania	22	0
6/4/2021	Albania	14	0
6/5/2021	Albania	9	0
6/6/2021	Albania	12	0
6/7/2021	Albania	2	0
6/8/2021	Albania	5	0
6/9/2021	Albania	5	1
6/10/2021	Albania	13	0
6/11/2021	Albania	18	0
6/12/2021	Albania	11	0
6/13/2021	Albania	11	1
6/14/2021	Albania	12	0
6/15/2021	Albania	10	0
6/16/2021	Albania	2	0
6/17/2021	Albania	8	1
6/18/2021	Albania	7	0
6/19/2021	Albania	5	0
6/20/2021	Albania	3	0
6/21/2021	Albania	4	0
6/22/2021	Albania	2	0
6/23/2021	Albania	1	1
6/24/2021	Albania	5	0
6/25/2021	Albania	1	0
6/26/2021	Albania	2	0
6/27/2021	Albania	7	0
6/28/2021	Albania	3	1
6/29/2021	Albania	3	0
6/30/2021	Albania	1	0
7/1/2021	Albania	1	0
7/2/2021	Albania	7	0
7/3/2021	Albania	2	0
7/4/2021	Albania	3	0
7/5/2021	Albania	8	0
7/6/2021	Albania	1	0
7/7/2021	Albania	2	0
7/8/2021	Albania	7	0
7/9/2021	Albania	13	0
7/10/2021	Albania	8	0
7/11/2021	Albania	15	0
7/12/2021	Albania	7	0
7/13/2021	Albania	5	0
7/14/2021	Albania	5	0
7/15/2021	Albania	11	0
7/16/2021	Albania	8	0
7/17/2021	Albania	13	0
7/18/2021	Albania	18	0
7/19/2021	Albania	18	0
7/20/2021	Albania	21	0
7/21/2021	Albania	11	0
7/22/2021	Albania	43	0
7/23/2021	Albania	23	0
7/24/2021	Albania	34	0
7/25/2021	Albania	31	0
7/26/2021	Albania	25	0
7/27/2021	Albania	22	0
7/28/2021	Albania	16	0
7/29/2021	Albania	31	0
7/30/2021	Albania	30	1
7/31/2021	Albania	47	0
8/1/2021	Albania	37	0
8/2/2021	Albania	45	0
8/3/2021	Albania	40	0
8/4/2021	Albania	25	0
8/5/2021	Albania	65	0
8/6/2021	Albania	99	0
8/7/2021	Albania	132	0
8/8/2021	Albania	149	1
8/9/2021	Albania	139	1
8/10/2021	Albania	182	0
8/11/2021	Albania	69	1
8/12/2021	Albania	220	0
8/13/2021	Albania	286	0
8/14/2021	Albania	274	0
8/15/2021	Albania	379	1
8/16/2021	Albania	410	2
8/17/2021	Albania	397	1
8/18/2021	Albania	200	2
8/19/2021	Albania	451	2
8/20/2021	Albania	477	3
8/21/2021	Albania	522	2
8/22/2021	Albania	535	2
8/23/2021	Albania	658	2
8/24/2021	Albania	534	1
8/25/2021	Albania	397	0
8/26/2021	Albania	800	2
8/27/2021	Albania	844	3
8/28/2021	Albania	888	3
8/29/2021	Albania	921	1
8/30/2021	Albania	905	3
8/31/2021	Albania	768	2
9/1/2021	Albania	486	3
9/2/2021	Albania	1054	3
9/3/2021	Albania	982	3
9/4/2021	Albania	853	4
9/5/2021	Albania	895	3
9/6/2021	Albania	984	4
9/7/2021	Albania	896	3
9/8/2021	Albania	502	4
9/9/2021	Albania	740	4
9/10/2021	Albania	1079	5
9/11/2021	Albania	998	3
9/12/2021	Albania	977	4
9/13/2021	Albania	869	4
9/14/2021	Albania	864	4
9/15/2021	Albania	410	5
9/16/2021	Albania	995	5
9/17/2021	Albania	992	4
9/18/2021	Albania	942	6
9/19/2021	Albania	959	6
9/20/2021	Albania	849	5
9/21/2021	Albania	780	6
9/22/2021	Albania	451	7
9/23/2021	Albania	872	7
9/24/2021	Albania	820	7
9/25/2021	Albania	768	8
9/26/2021	Albania	826	10
9/27/2021	Albania	664	10
9/28/2021	Albania	539	11
9/29/2021	Albania	295	13
9/30/2021	Albania	594	15
10/1/2021	Albania	680	17
10/2/2021	Albania	669	13
10/3/2021	Albania	647	7
10/4/2021	Albania	549	5
10/5/2021	Albania	467	3
10/6/2021	Albania	207	5
10/7/2021	Albania	617	7
10/8/2021	Albania	572	9
10/9/2021	Albania	533	12
10/10/2021	Albania	445	7
10/11/2021	Albania	475	6
10/12/2021	Albania	325	9
10/13/2021	Albania	195	9
10/14/2021	Albania	501	6
10/15/2021	Albania	508	5
10/16/2021	Albania	495	9
10/17/2021	Albania	441	10
10/18/2021	Albania	428	3
10/19/2021	Albania	435	10
10/20/2021	Albania	217	9
10/21/2021	Albania	616	12
10/22/2021	Albania	659	8
10/23/2021	Albania	566	6
10/24/2021	Albania	594	8
10/25/2021	Albania	629	7
10/26/2021	Albania	444	4
10/27/2021	Albania	264	6
10/28/2021	Albania	650	8
10/29/2021	Albania	672	5
10/30/2021	Albania	591	9
10/31/2021	Albania	467	7
11/1/2021	Albania	547	7
11/2/2021	Albania	413	8
11/3/2021	Albania	197	7
11/4/2021	Albania	725	6
11/5/2021	Albania	571	3
11/6/2021	Albania	570	4
11/7/2021	Albania	631	4
11/8/2021	Albania	563	2
11/9/2021	Albania	568	5
11/10/2021	Albania	230	11
11/11/2021	Albania	770	4
11/12/2021	Albania	690	5
11/13/2021	Albania	625	3
11/14/2021	Albania	573	5
11/15/2021	Albania	587	3
11/16/2021	Albania	475	4
11/17/2021	Albania	194	7
11/18/2021	Albania	587	7
11/19/2021	Albania	616	10
11/20/2021	Albania	549	8
11/21/2021	Albania	502	7
11/22/2021	Albania	465	6
11/23/2021	Albania	405	5
11/24/2021	Albania	218	9
11/25/2021	Albania	556	4
11/26/2021	Albania	609	10
11/27/2021	Albania	516	5
11/28/2021	Albania	440	9
11/29/2021	Albania	405	8
11/30/2021	Albania	418	4
12/1/2021	Albania	195	3
12/2/2021	Albania	195	4
12/3/2021	Albania	228	5
12/4/2021	Albania	466	3
12/5/2021	Albania	406	4
12/6/2021	Albania	357	1
12/7/2021	Albania	328	1
12/8/2021	Albania	172	5
12/9/2021	Albania	393	7
12/10/2021	Albania	346	4
12/11/2021	Albania	222	2
12/12/2021	Albania	352	2
12/13/2021	Albania	309	2
12/14/2021	Albania	263	2
12/15/2021	Albania	138	6
12/16/2021	Albania	376	4
12/17/2021	Albania	326	8
12/18/2021	Albania	301	4
12/19/2021	Albania	296	2
12/20/2021	Albania	325	3
12/21/2021	Albania	228	5
12/22/2021	Albania	120	6
12/23/2021	Albania	376	6
12/24/2021	Albania	343	2
12/25/2021	Albania	319	1
12/26/2021	Albania	286	6
12/27/2021	Albania	321	2
12/28/2021	Albania	167	5
12/29/2021	Albania	168	7
12/30/2021	Albania	475	6
12/31/2021	Albania	547	5
1/1/2022	Albania	617	3
1/2/2022	Albania	708	2
1/3/2022	Albania	482	1
1/4/2022	Albania	179	2
1/5/2022	Albania	335	2
1/6/2022	Albania	801	2
1/7/2022	Albania	1236	4
1/8/2022	Albania	1648	5
1/9/2022	Albania	1781	0
1/10/2022	Albania	1801	4
1/11/2022	Albania	1207	3
1/12/2022	Albania	793	1
1/13/2022	Albania	2177	6
1/14/2022	Albania	1905	6
1/15/2022	Albania	2029	2
1/16/2022	Albania	2179	7
1/17/2022	Albania	2163	3
1/18/2022	Albania	1697	4
1/19/2022	Albania	1017	2
1/20/2022	Albania	2832	6
1/21/2022	Albania	2643	6
1/22/2022	Albania	2383	3
1/23/2022	Albania	2670	6
1/24/2022	Albania	2230	5
1/25/2022	Albania	1658	8
1/26/2022	Albania	789	7
1/27/2022	Albania	2156	5
1/28/2022	Albania	1562	6
1/29/2022	Albania	1549	6
1/30/2022	Albania	1615	5
1/31/2022	Albania	1341	3
2/1/2022	Albania	939	5
2/2/2022	Albania	522	4
2/3/2022	Albania	1533	7
2/4/2022	Albania	1164	9
2/5/2022	Albania	1001	7
2/6/2022	Albania	931	2
2/7/2022	Albania	793	5
2/8/2022	Albania	659	4
2/9/2022	Albania	251	7
2/10/2022	Albania	841	6
2/11/2022	Albania	700	6
2/12/2022	Albania	604	3
2/13/2022	Albania	531	5
2/14/2022	Albania	457	3
2/15/2022	Albania	296	4
2/16/2022	Albania	187	6
2/17/2022	Albania	449	3
2/18/2022	Albania	361	7
2/19/2022	Albania	300	2
2/20/2022	Albania	303	1
2/21/2022	Albania	260	5
2/22/2022	Albania	206	7
2/23/2022	Albania	85	6
2/24/2022	Albania	279	2
2/25/2022	Albania	213	4
2/26/2022	Albania	194	1
2/27/2022	Albania	173	2
2/28/2022	Albania	111	2
3/1/2022	Albania	102	2
3/2/2022	Albania	36	5
3/3/2022	Albania	139	3
3/4/2022	Albania	123	2
3/5/2022	Albania	95	2
3/6/2022	Albania	110	2
3/7/2022	Albania	102	1
3/8/2022	Albania	78	3
3/9/2022	Albania	40	1
3/10/2022	Albania	87	0
3/11/2022	Albania	75	0
3/12/2022	Albania	67	1
3/13/2022	Albania	73	1
3/14/2022	Albania	69	0
3/15/2022	Albania	42	0
3/16/2022	Albania	26	0
3/17/2022	Albania	22	1
3/18/2022	Albania	93	1
3/19/2022	Albania	81	0
3/20/2022	Albania	76	0
3/21/2022	Albania	79	0
3/22/2022	Albania	48	0
3/23/2022	Albania	22	1
3/24/2022	Albania	36	1
3/25/2022	Albania	18	0
3/26/2022	Albania	93	0
3/27/2022	Albania	61	1
3/28/2022	Albania	69	1
3/29/2022	Albania	45	0
3/30/2022	Albania	27	1
3/31/2022	Albania	70	0
4/1/2022	Albania	79	0
4/2/2022	Albania	69	0
4/3/2022	Albania	82	0
4/4/2022	Albania	64	0
4/5/2022	Albania	47	0
4/6/2022	Albania	43	0
4/7/2022	Albania	87	0
4/8/2022	Albania	55	0
4/9/2022	Albania	0	0
4/10/2022	Albania	53	0
4/11/2022	Albania	28	0
4/12/2022	Albania	55	0
4/13/2022	Albania	28	1
4/14/2022	Albania	17	1
4/15/2022	Albania	36	0
4/16/2022	Albania	48	0
4/17/2022	Albania	56	1
4/18/2022	Albania	53	0
4/19/2022	Albania	33	1
4/20/2022	Albania	42	0
4/21/2022	Albania	16	0
4/22/2022	Albania	15	0
4/23/2022	Albania	71	0
4/24/2022	Albania	79	0
4/25/2022	Albania	52	0
4/26/2022	Albania	54	0
4/27/2022	Albania	37	0
4/28/2022	Albania	6	0
4/29/2022	Albania	28	0
4/30/2022	Albania	67	0
5/1/2021	Austria	2105	27
5/2/2021	Austria	1644	19
5/3/2021	Austria	1532	32
5/4/2021	Austria	1099	31
5/5/2021	Austria	1421	24
5/6/2021	Austria	1702	27
5/7/2021	Austria	1379	20
5/8/2021	Austria	1377	23
5/9/2021	Austria	1141	23
5/10/2021	Austria	1053	15
5/11/2021	Austria	738	25
5/12/2021	Austria	915	15
5/13/2021	Austria	1153	13
5/14/2021	Austria	981	26
5/15/2021	Austria	849	11
5/16/2021	Austria	632	12
5/17/2021	Austria	683	16
5/18/2021	Austria	519	12
5/19/2021	Austria	633	11
5/20/2021	Austria	841	16
5/21/2021	Austria	605	3
5/22/2021	Austria	657	8
5/23/2021	Austria	564	14
5/24/2021	Austria	507	9
5/25/2021	Austria	346	12
5/26/2021	Austria	406	7
5/27/2021	Austria	473	10
5/28/2021	Austria	606	13
5/29/2021	Austria	537	11
5/30/2021	Austria	424	13
5/31/2021	Austria	385	9
6/1/2021	Austria	326	9
6/2/2021	Austria	359	7
6/3/2021	Austria	489	9
6/4/2021	Austria	305	11
6/5/2021	Austria	351	4
6/6/2021	Austria	284	6
6/7/2021	Austria	326	5
6/8/2021	Austria	311	6
6/9/2021	Austria	307	6
6/10/2021	Austria	356	4
6/11/2021	Austria	287	6
6/12/2021	Austria	226	4
6/13/2021	Austria	198	8
6/14/2021	Austria	207	5
6/15/2021	Austria	103	4
6/16/2021	Austria	147	4
6/17/2021	Austria	180	4
6/18/2021	Austria	171	3
6/19/2021	Austria	131	4
6/20/2021	Austria	149	7
6/21/2021	Austria	108	6
6/22/2021	Austria	115	5
6/23/2021	Austria	102	5
6/24/2021	Austria	116	1
6/25/2021	Austria	99	6
6/26/2021	Austria	108	3
6/27/2021	Austria	117	0
6/28/2021	Austria	66	3
6/29/2021	Austria	73	1
6/30/2021	Austria	93	2
7/1/2021	Austria	106	5
7/2/2021	Austria	80	3
7/3/2021	Austria	108	2
7/4/2021	Austria	104	6
7/5/2021	Austria	68	4
7/6/2021	Austria	73	2
7/7/2021	Austria	103	0
7/8/2021	Austria	127	3
7/9/2021	Austria	148	2
7/10/2021	Austria	198	3
7/11/2021	Austria	178	2
7/12/2021	Austria	154	2
7/13/2021	Austria	184	0
7/14/2021	Austria	245	1
7/15/2021	Austria	273	3
7/16/2021	Austria	302	4
7/17/2021	Austria	352	0
7/18/2021	Austria	430	4
7/19/2021	Austria	336	1
7/20/2021	Austria	265	1
7/21/2021	Austria	335	3
7/22/2021	Austria	363	1
7/23/2021	Austria	419	1
7/24/2021	Austria	421	1
7/25/2021	Austria	342	5
7/26/2021	Austria	325	2
7/27/2021	Austria	316	3
7/28/2021	Austria	365	2
7/29/2021	Austria	547	1
7/30/2021	Austria	506	0
7/31/2021	Austria	532	2
8/1/2021	Austria	543	3
8/2/2021	Austria	420	4
8/3/2021	Austria	346	3
8/4/2021	Austria	402	2
8/5/2021	Austria	595	3
8/6/2021	Austria	497	3
8/7/2021	Austria	601	5
8/8/2021	Austria	572	3
8/9/2021	Austria	563	1
8/10/2021	Austria	436	2
8/11/2021	Austria	617	2
8/12/2021	Austria	874	3
8/13/2021	Austria	859	0
8/14/2021	Austria	968	2
8/15/2021	Austria	952	3
8/16/2021	Austria	832	5
8/17/2021	Austria	797	1
8/18/2021	Austria	877	0
8/19/2021	Austria	1213	0
8/20/2021	Austria	1292	2
8/21/2021	Austria	1311	4
8/22/2021	Austria	1287	2
8/23/2021	Austria	1105	3
8/24/2021	Austria	983	2
8/25/2021	Austria	1155	6
8/26/2021	Austria	1620	2
8/27/2021	Austria	1450	5
8/28/2021	Austria	1404	3
8/29/2021	Austria	1378	6
8/30/2021	Austria	1345	9
8/31/2021	Austria	1081	3
9/1/2021	Austria	1281	3
9/2/2021	Austria	1852	4
9/3/2021	Austria	1555	5
9/4/2021	Austria	1691	8
9/5/2021	Austria	1931	6
9/6/2021	Austria	1576	9
9/7/2021	Austria	1391	9
9/8/2021	Austria	1801	4
9/9/2021	Austria	2301	8
9/10/2021	Austria	2168	8
9/11/2021	Austria	2338	10
9/12/2021	Austria	2247	11
9/13/2021	Austria	1838	7
9/14/2021	Austria	1390	3
9/15/2021	Austria	1848	10
9/16/2021	Austria	2599	16
9/17/2021	Austria	2319	10
9/18/2021	Austria	2211	11
9/19/2021	Austria	2028	11
9/20/2021	Austria	1428	9
9/21/2021	Austria	1340	19
9/22/2021	Austria	1379	11
9/23/2021	Austria	2108	9
9/24/2021	Austria	1837	12
9/25/2021	Austria	1816	9
9/26/2021	Austria	1829	9
9/27/2021	Austria	1385	14
9/28/2021	Austria	1386	9
9/29/2021	Austria	1590	10
9/30/2021	Austria	2611	17
10/1/2021	Austria	1924	8
10/2/2021	Austria	1738	10
10/3/2021	Austria	1807	9
10/4/2021	Austria	1556	15
10/5/2021	Austria	1371	11
10/6/2021	Austria	1460	8
10/7/2021	Austria	2671	16
10/8/2021	Austria	2034	8
10/9/2021	Austria	1853	11
10/10/2021	Austria	1875	8
10/11/2021	Austria	1585	12
10/12/2021	Austria	1298	10
10/13/2021	Austria	1597	12
10/14/2021	Austria	2717	20
10/15/2021	Austria	2112	11
10/16/2021	Austria	2389	11
10/17/2021	Austria	2380	12
10/18/2021	Austria	2145	21
10/19/2021	Austria	1997	19
10/20/2021	Austria	2727	11
10/21/2021	Austria	3970	13
10/22/2021	Austria	3617	14
10/23/2021	Austria	3484	16
10/24/2021	Austria	3706	17
10/25/2021	Austria	3528	17
10/26/2021	Austria	2795	23
10/27/2021	Austria	3446	12
10/28/2021	Austria	4483	25
10/29/2021	Austria	4302	30
10/30/2021	Austria	5933	16
10/31/2021	Austria	5978	14
11/1/2021	Austria	5628	27
11/2/2021	Austria	4793	18
11/3/2021	Austria	5284	24
11/4/2021	Austria	6582	24
11/5/2021	Austria	8972	35
11/6/2021	Austria	9766	29
11/7/2021	Austria	9695	35
11/8/2021	Austria	8107	32
11/9/2021	Austria	8008	30
11/10/2021	Austria	7751	34
11/11/2021	Austria	11958	41
11/12/2021	Austria	13206	31
11/13/2021	Austria	10562	61
11/14/2021	Austria	12628	58
11/15/2021	Austria	11421	60
11/16/2021	Austria	11179	49
11/17/2021	Austria	10983	48
11/18/2021	Austria	16443	51
11/19/2021	Austria	15000	63
11/20/2021	Austria	14862	54
11/21/2021	Austria	14040	61
11/22/2021	Austria	14071	49
11/23/2021	Austria	11627	70
11/24/2021	Austria	11953	67
11/25/2021	Austria	14492	65
11/26/2021	Austria	14426	63
11/27/2021	Austria	12093	74
11/28/2021	Austria	12017	79
11/29/2021	Austria	9594	60
11/30/2021	Austria	7968	72
12/1/2021	Austria	8096	80
12/2/2021	Austria	10935	47
12/3/2021	Austria	8752	76
12/4/2021	Austria	7213	77
12/5/2021	Austria	6239	71
12/6/2021	Austria	5305	69
12/7/2021	Austria	4243	59
12/8/2021	Austria	4391	65
12/9/2021	Austria	6041	71
12/10/2021	Austria	4304	64
12/11/2021	Austria	3106	58
12/12/2021	Austria	4797	57
12/13/2021	Austria	3245	50
12/14/2021	Austria	3255	41
12/15/2021	Austria	2916	51
12/16/2021	Austria	4113	52
12/17/2021	Austria	2920	35
12/18/2021	Austria	2690	39
12/19/2021	Austria	2342	35
12/20/2021	Austria	1982	32
12/21/2021	Austria	1879	37
12/22/2021	Austria	1940	32
12/23/2021	Austria	2797	31
12/24/2021	Austria	2155	23
12/25/2021	Austria	2258	24
12/26/2021	Austria	2103	19
12/27/2021	Austria	1622	21
12/28/2021	Austria	1732	24
12/29/2021	Austria	2590	25
12/30/2021	Austria	3329	24
12/31/2021	Austria	3168	16
1/1/2022	Austria	3801	30
1/2/2022	Austria	3683	14
1/3/2022	Austria	3000	8
1/4/2022	Austria	3469	12
1/5/2022	Austria	5982	23
1/6/2022	Austria	10045	13
1/7/2022	Austria	8763	10
1/8/2022	Austria	8864	9
1/9/2022	Austria	7019	14
1/10/2022	Austria	10683	8
1/11/2022	Austria	10870	14
1/12/2022	Austria	12584	10
1/13/2022	Austria	16477	10
1/14/2022	Austria	16756	9
1/15/2022	Austria	16903	9
1/16/2022	Austria	16996	12
1/17/2022	Austria	14815	8
1/18/2022	Austria	16087	11
1/19/2022	Austria	18281	8
1/20/2022	Austria	28082	8
1/21/2022	Austria	25128	12
1/22/2022	Austria	29593	7
1/23/2022	Austria	26649	17
1/24/2022	Austria	23322	13
1/25/2022	Austria	25109	16
1/26/2022	Austria	26660	13
1/27/2022	Austria	38123	16
1/28/2022	Austria	35712	11
1/29/2022	Austria	37891	17
1/30/2022	Austria	33667	20
1/31/2022	Austria	29165	16
2/1/2022	Austria	26315	16
2/2/2022	Austria	27849	15
2/3/2022	Austria	44188	15
2/4/2022	Austria	33853	21
2/5/2022	Austria	36930	24
2/6/2022	Austria	33414	20
2/7/2022	Austria	30045	26
2/8/2022	Austria	25896	20
2/9/2022	Austria	29027	24
2/10/2022	Austria	40130	19
2/11/2022	Austria	35096	20
2/12/2022	Austria	33197	28
2/13/2022	Austria	29697	33
2/14/2022	Austria	24909	34
2/15/2022	Austria	23969	23
2/16/2022	Austria	26423	35
2/17/2022	Austria	38678	33
2/18/2022	Austria	30801	24
2/19/2022	Austria	30460	32
2/20/2022	Austria	25693	20
2/21/2022	Austria	21744	28
2/22/2022	Austria	21329	25
2/23/2022	Austria	23636	29
2/24/2022	Austria	35199	30
2/25/2022	Austria	28485	28
2/26/2022	Austria	29730	33
2/27/2022	Austria	25015	40
2/28/2022	Austria	22049	32
3/1/2022	Austria	21187	28
3/2/2022	Austria	27293	31
3/3/2022	Austria	40830	41
3/4/2022	Austria	31618	30
3/5/2022	Austria	31821	33
3/6/2022	Austria	31450	33
3/7/2022	Austria	27522	29
3/8/2022	Austria	26475	24
3/9/2022	Austria	34023	33
3/10/2022	Austria	50960	26
3/11/2022	Austria	49903	24
3/12/2022	Austria	49290	27
3/13/2022	Austria	43424	29
3/14/2022	Austria	37375	29
3/15/2022	Austria	34229	27
3/16/2022	Austria	40003	27
3/17/2022	Austria	63507	36
3/18/2022	Austria	51536	26
3/19/2022	Austria	50500	40
3/20/2022	Austria	41958	41
3/21/2022	Austria	37331	34
3/22/2022	Austria	31067	35
3/23/2022	Austria	36817	38
3/24/2022	Austria	54381	36
3/25/2022	Austria	40831	52
3/26/2022	Austria	36916	45
3/27/2022	Austria	32889	48
3/28/2022	Austria	25364	39
3/29/2022	Austria	20814	32
3/30/2022	Austria	25923	33
3/31/2022	Austria	33831	38
4/1/2022	Austria	25908	50
4/2/2022	Austria	22022	45
4/3/2022	Austria	18727	52
4/4/2022	Austria	13856	27
4/5/2022	Austria	11404	40
4/6/2022	Austria	15126	27
4/7/2022	Austria	20772	36
4/8/2022	Austria	16201	37
4/9/2022	Austria	13743	30
4/10/2022	Austria	12888	29
4/11/2022	Austria	10525	30
4/12/2022	Austria	7268	27
4/13/2022	Austria	9405	28
4/14/2022	Austria	12364	32
4/15/2022	Austria	10226	23
4/16/2022	Austria	9747	16
4/17/2022	Austria	8638	23
4/18/2022	Austria	7334	22
4/19/2022	Austria	5555	18
4/20/2022	Austria	5700	17
4/21/2022	Austria	8388	19
4/22/2022	Austria	10834	15
4/23/2022	Austria	7952	26
4/24/2022	Austria	6434	21
4/25/2022	Austria	5432	17
4/26/2022	Austria	4288	14
4/27/2022	Austria	6115	13
4/28/2022	Austria	8140	15
4/29/2022	Austria	6443	17
4/30/2022	Austria	6047	15
5/1/2021	Azerbaijan	1196	27
5/2/2021	Azerbaijan	1213	21
5/3/2021	Azerbaijan	1058	23
5/4/2021	Azerbaijan	0	0
5/5/2021	Azerbaijan	1381	36
5/6/2021	Azerbaijan	1080	20
5/7/2021	Azerbaijan	844	18
5/8/2021	Azerbaijan	722	15
5/9/2021	Azerbaijan	649	16
5/10/2021	Azerbaijan	660	14
5/11/2021	Azerbaijan	371	18
5/12/2021	Azerbaijan	514	15
5/13/2021	Azerbaijan	558	13
5/14/2021	Azerbaijan	509	16
5/15/2021	Azerbaijan	326	12
5/16/2021	Azerbaijan	377	14
5/17/2021	Azerbaijan	472	11
5/18/2021	Azerbaijan	426	13
5/19/2021	Azerbaijan	432	10
5/20/2021	Azerbaijan	339	12
5/21/2021	Azerbaijan	437	14
5/22/2021	Azerbaijan	406	11
5/23/2021	Azerbaijan	352	12
5/24/2021	Azerbaijan	219	9
5/25/2021	Azerbaijan	156	7
5/26/2021	Azerbaijan	284	10
5/27/2021	Azerbaijan	203	8
5/28/2021	Azerbaijan	220	6
5/29/2021	Azerbaijan	242	5
5/30/2021	Azerbaijan	164	7
5/31/2021	Azerbaijan	141	4
6/1/2021	Azerbaijan	92	6
6/2/2021	Azerbaijan	176	8
6/3/2021	Azerbaijan	156	5
6/4/2021	Azerbaijan	128	3
6/5/2021	Azerbaijan	123	4
6/6/2021	Azerbaijan	108	3
6/7/2021	Azerbaijan	68	5
6/8/2021	Azerbaijan	32	4
6/9/2021	Azerbaijan	102	2
6/10/2021	Azerbaijan	68	1
6/11/2021	Azerbaijan	75	3
6/12/2021	Azerbaijan	73	0
6/13/2021	Azerbaijan	61	2
6/14/2021	Azerbaijan	45	0
6/15/2021	Azerbaijan	25	2
6/16/2021	Azerbaijan	68	3
6/17/2021	Azerbaijan	27	1
6/18/2021	Azerbaijan	48	0
6/19/2021	Azerbaijan	60	2
6/20/2021	Azerbaijan	38	0
6/21/2021	Azerbaijan	56	1
6/22/2021	Azerbaijan	28	1
6/23/2021	Azerbaijan	47	0
6/24/2021	Azerbaijan	57	2
6/25/2021	Azerbaijan	51	0
6/26/2021	Azerbaijan	65	2
6/27/2021	Azerbaijan	55	0
6/28/2021	Azerbaijan	40	1
6/29/2021	Azerbaijan	38	2
6/30/2021	Azerbaijan	87	3
7/1/2021	Azerbaijan	86	1
7/2/2021	Azerbaijan	75	1
7/3/2021	Azerbaijan	101	2
7/4/2021	Azerbaijan	95	0
7/5/2021	Azerbaijan	99	1
7/6/2021	Azerbaijan	62	0
7/7/2021	Azerbaijan	78	0
7/8/2021	Azerbaijan	127	1
7/9/2021	Azerbaijan	104	1
7/10/2021	Azerbaijan	174	2
7/11/2021	Azerbaijan	136	2
7/12/2021	Azerbaijan	156	0
7/13/2021	Azerbaijan	69	3
7/14/2021	Azerbaijan	133	1
7/15/2021	Azerbaijan	146	0
7/16/2021	Azerbaijan	199	2
7/17/2021	Azerbaijan	169	0
7/18/2021	Azerbaijan	213	1
7/19/2021	Azerbaijan	255	1
7/20/2021	Azerbaijan	148	2
7/21/2021	Azerbaijan	251	0
7/22/2021	Azerbaijan	225	4
7/23/2021	Azerbaijan	212	1
7/24/2021	Azerbaijan	371	3
7/25/2021	Azerbaijan	412	0
7/26/2021	Azerbaijan	386	4
7/27/2021	Azerbaijan	272	4
7/28/2021	Azerbaijan	468	1
7/29/2021	Azerbaijan	750	3
7/30/2021	Azerbaijan	615	5
7/31/2021	Azerbaijan	668	3
8/1/2021	Azerbaijan	633	1
8/2/2021	Azerbaijan	671	4
8/3/2021	Azerbaijan	431	3
8/4/2021	Azerbaijan	931	4
8/5/2021	Azerbaijan	996	5
8/6/2021	Azerbaijan	1196	4
8/7/2021	Azerbaijan	1242	8
8/8/2021	Azerbaijan	1289	5
8/9/2021	Azerbaijan	1220	7
8/10/2021	Azerbaijan	1101	9
8/11/2021	Azerbaijan	1736	12
8/12/2021	Azerbaijan	2396	11
8/13/2021	Azerbaijan	2674	14
8/14/2021	Azerbaijan	1769	16
8/15/2021	Azerbaijan	3508	13
8/16/2021	Azerbaijan	2993	15
8/17/2021	Azerbaijan	1851	17
8/18/2021	Azerbaijan	3322	18
8/19/2021	Azerbaijan	4129	20
8/20/2021	Azerbaijan	3614	23
8/21/2021	Azerbaijan	3968	21
8/22/2021	Azerbaijan	3551	27
8/23/2021	Azerbaijan	3069	29
8/24/2021	Azerbaijan	2945	32
8/25/2021	Azerbaijan	3583	30
8/26/2021	Azerbaijan	3794	33
8/27/2021	Azerbaijan	3714	31
8/28/2021	Azerbaijan	4203	35
8/29/2021	Azerbaijan	4241	43
8/30/2021	Azerbaijan	4010	41
8/31/2021	Azerbaijan	3107	39
9/1/2021	Azerbaijan	3788	44
9/2/2021	Azerbaijan	3845	41
9/3/2021	Azerbaijan	3759	45
9/4/2021	Azerbaijan	3762	38
9/5/2021	Azerbaijan	3305	40
9/6/2021	Azerbaijan	3310	42
9/7/2021	Azerbaijan	2406	37
9/8/2021	Azerbaijan	2447	41
9/9/2021	Azerbaijan	2557	39
9/10/2021	Azerbaijan	2254	35
9/11/2021	Azerbaijan	2508	37
9/12/2021	Azerbaijan	3000	42
9/13/2021	Azerbaijan	2000	30
9/14/2021	Azerbaijan	1157	31
9/15/2021	Azerbaijan	2077	33
9/16/2021	Azerbaijan	2064	28
9/17/2021	Azerbaijan	1783	32
9/18/2021	Azerbaijan	1770	24
9/19/2021	Azerbaijan	2042	29
9/20/2021	Azerbaijan	1734	25
9/21/2021	Azerbaijan	740	22
9/22/2021	Azerbaijan	1594	26
9/23/2021	Azerbaijan	1356	17
9/24/2021	Azerbaijan	1178	24
9/25/2021	Azerbaijan	1128	21
9/26/2021	Azerbaijan	1099	18
9/27/2021	Azerbaijan	1029	24
9/28/2021	Azerbaijan	558	19
9/29/2021	Azerbaijan	885	22
9/30/2021	Azerbaijan	842	15
10/1/2021	Azerbaijan	774	12
10/2/2021	Azerbaijan	689	18
10/3/2021	Azerbaijan	684	16
10/4/2021	Azerbaijan	712	14
10/5/2021	Azerbaijan	391	11
10/6/2021	Azerbaijan	826	15
10/7/2021	Azerbaijan	1009	12
10/8/2021	Azerbaijan	1013	14
10/9/2021	Azerbaijan	904	13
10/10/2021	Azerbaijan	1017	16
10/11/2021	Azerbaijan	1032	10
10/12/2021	Azerbaijan	611	13
10/13/2021	Azerbaijan	1277	15
10/14/2021	Azerbaijan	1265	17
10/15/2021	Azerbaijan	1448	11
10/16/2021	Azerbaijan	1850	14
10/17/2021	Azerbaijan	1681	12
10/18/2021	Azerbaijan	1896	19
10/19/2021	Azerbaijan	1245	13
10/20/2021	Azerbaijan	2102	15
10/21/2021	Azerbaijan	2303	16
10/22/2021	Azerbaijan	2005	20
10/23/2021	Azerbaijan	2112	18
10/24/2021	Azerbaijan	2315	22
10/25/2021	Azerbaijan	2036	25
10/26/2021	Azerbaijan	1477	21
10/27/2021	Azerbaijan	2266	24
10/28/2021	Azerbaijan	2300	27
10/29/2021	Azerbaijan	2420	29
10/30/2021	Azerbaijan	2132	26
10/31/2021	Azerbaijan	2189	28
11/1/2021	Azerbaijan	2261	25
11/2/2021	Azerbaijan	1200	27
11/3/2021	Azerbaijan	2178	31
11/4/2021	Azerbaijan	2256	21
11/5/2021	Azerbaijan	2706	29
11/6/2021	Azerbaijan	2440	26
11/7/2021	Azerbaijan	2500	33
11/8/2021	Azerbaijan	2631	28
11/9/2021	Azerbaijan	1310	24
11/10/2021	Azerbaijan	1855	27
11/11/2021	Azerbaijan	1876	22
11/12/2021	Azerbaijan	1774	30
11/13/2021	Azerbaijan	2334	25
11/14/2021	Azerbaijan	2001	19
11/15/2021	Azerbaijan	2422	29
11/16/2021	Azerbaijan	1072	26
11/17/2021	Azerbaijan	2015	31
11/18/2021	Azerbaijan	2025	22
11/19/2021	Azerbaijan	2124	27
11/20/2021	Azerbaijan	2233	28
11/21/2021	Azerbaijan	1763	20
11/22/2021	Azerbaijan	1889	25
11/23/2021	Azerbaijan	825	33
11/24/2021	Azerbaijan	1904	29
11/25/2021	Azerbaijan	1924	23
11/26/2021	Azerbaijan	1880	27
11/27/2021	Azerbaijan	1997	31
11/28/2021	Azerbaijan	1617	22
11/29/2021	Azerbaijan	1662	18
11/30/2021	Azerbaijan	857	26
12/1/2021	Azerbaijan	1678	23
12/2/2021	Azerbaijan	1795	28
12/3/2021	Azerbaijan	1772	21
12/4/2021	Azerbaijan	1703	24
12/5/2021	Azerbaijan	1406	18
12/6/2021	Azerbaijan	1394	20
12/7/2021	Azerbaijan	585	16
12/8/2021	Azerbaijan	1530	21
12/9/2021	Azerbaijan	1210	15
12/10/2021	Azerbaijan	1315	19
12/11/2021	Azerbaijan	1109	17
12/12/2021	Azerbaijan	1226	15
12/13/2021	Azerbaijan	1117	18
12/14/2021	Azerbaijan	518	16
12/15/2021	Azerbaijan	922	19
12/16/2021	Azerbaijan	1156	14
12/17/2021	Azerbaijan	984	12
12/18/2021	Azerbaijan	755	18
12/19/2021	Azerbaijan	582	15
12/20/2021	Azerbaijan	921	17
12/21/2021	Azerbaijan	577	9
12/22/2021	Azerbaijan	662	14
12/23/2021	Azerbaijan	648	16
12/24/2021	Azerbaijan	854	19
12/25/2021	Azerbaijan	559	12
12/26/2021	Azerbaijan	501	15
12/27/2021	Azerbaijan	511	13
12/28/2021	Azerbaijan	306	11
12/29/2021	Azerbaijan	376	16
12/30/2021	Azerbaijan	530	8
12/31/2021	Azerbaijan	510	14
1/1/2022	Azerbaijan	595	12
1/2/2022	Azerbaijan	364	7
1/3/2022	Azerbaijan	368	10
1/4/2022	Azerbaijan	273	8
1/5/2022	Azerbaijan	413	15
1/6/2022	Azerbaijan	553	11
1/7/2022	Azerbaijan	584	13
1/8/2022	Azerbaijan	547	9
1/9/2022	Azerbaijan	630	6
1/10/2022	Azerbaijan	555	8
1/11/2022	Azerbaijan	329	12
1/12/2022	Azerbaijan	673	14
1/13/2022	Azerbaijan	645	9
1/14/2022	Azerbaijan	674	10
1/15/2022	Azerbaijan	653	7
1/16/2022	Azerbaijan	710	13
1/17/2022	Azerbaijan	808	11
1/18/2022	Azerbaijan	359	8
1/19/2022	Azerbaijan	930	12
1/20/2022	Azerbaijan	1151	9
1/21/2022	Azerbaijan	1186	14
1/22/2022	Azerbaijan	1068	17
1/23/2022	Azerbaijan	1614	16
1/24/2022	Azerbaijan	1697	13
1/25/2022	Azerbaijan	757	9
1/26/2022	Azerbaijan	2468	13
1/27/2022	Azerbaijan	3192	18
1/28/2022	Azerbaijan	3361	14
1/29/2022	Azerbaijan	3564	19
1/30/2022	Azerbaijan	4268	17
1/31/2022	Azerbaijan	4943	20
2/1/2022	Azerbaijan	2186	14
2/2/2022	Azerbaijan	5223	21
2/3/2022	Azerbaijan	6620	24
2/4/2022	Azerbaijan	6113	18
2/5/2022	Azerbaijan	7050	26
2/6/2022	Azerbaijan	7704	23
2/7/2022	Azerbaijan	7474	25
2/8/2022	Azerbaijan	4680	27
2/9/2022	Azerbaijan	7032	22
2/10/2022	Azerbaijan	7779	28
2/11/2022	Azerbaijan	7632	24
2/12/2022	Azerbaijan	6603	26
2/13/2022	Azerbaijan	5948	29
2/14/2022	Azerbaijan	6841	23
2/15/2022	Azerbaijan	2749	27
2/16/2022	Azerbaijan	4687	28
2/17/2022	Azerbaijan	7148	22
2/18/2022	Azerbaijan	4449	30
2/19/2022	Azerbaijan	3817	25
2/20/2022	Azerbaijan	3690	29
2/21/2022	Azerbaijan	2685	24
2/22/2022	Azerbaijan	1038	26
2/23/2022	Azerbaijan	2372	19
2/24/2022	Azerbaijan	1979	27
2/25/2022	Azerbaijan	1755	23
2/26/2022	Azerbaijan	1210	28
2/27/2022	Azerbaijan	1512	20
2/28/2022	Azerbaijan	1041	22
3/1/2022	Azerbaijan	369	17
3/2/2022	Azerbaijan	832	21
3/3/2022	Azerbaijan	865	16
3/4/2022	Azerbaijan	570	19
3/5/2022	Azerbaijan	588	15
3/6/2022	Azerbaijan	433	12
3/7/2022	Azerbaijan	374	18
3/8/2022	Azerbaijan	149	13
3/9/2022	Azerbaijan	276	16
3/10/2022	Azerbaijan	126	11
3/11/2022	Azerbaijan	270	17
3/12/2022	Azerbaijan	225	14
3/13/2022	Azerbaijan	197	10
3/14/2022	Azerbaijan	192	12
3/15/2022	Azerbaijan	53	7
3/16/2022	Azerbaijan	142	9
3/17/2022	Azerbaijan	115	6
3/18/2022	Azerbaijan	99	8
3/19/2022	Azerbaijan	112	6
3/20/2022	Azerbaijan	116	4
3/21/2022	Azerbaijan	78	5
3/22/2022	Azerbaijan	29	3
3/23/2022	Azerbaijan	34	7
3/24/2022	Azerbaijan	38	4
3/25/2022	Azerbaijan	21	2
3/26/2022	Azerbaijan	50	3
3/27/2022	Azerbaijan	41	4
3/28/2022	Azerbaijan	55	2
3/29/2022	Azerbaijan	16	3
3/30/2022	Azerbaijan	48	3
3/31/2022	Azerbaijan	62	4
4/1/2022	Azerbaijan	56	1
4/2/2022	Azerbaijan	47	2
4/3/2022	Azerbaijan	40	3
4/4/2022	Azerbaijan	42	0
4/5/2022	Azerbaijan	6	1
4/6/2022	Azerbaijan	36	2
4/7/2022	Azerbaijan	38	1
4/8/2022	Azerbaijan	25	2
4/9/2022	Azerbaijan	22	0
4/10/2022	Azerbaijan	28	0
4/11/2022	Azerbaijan	21	0
4/12/2022	Azerbaijan	16	0
4/13/2022	Azerbaijan	36	0
4/14/2022	Azerbaijan	16	1
4/15/2022	Azerbaijan	15	1
4/16/2022	Azerbaijan	15	0
4/17/2022	Azerbaijan	14	0
4/18/2022	Azerbaijan	13	1
4/19/2022	Azerbaijan	3	0
4/20/2022	Azerbaijan	26	0
4/21/2022	Azerbaijan	21	0
4/22/2022	Azerbaijan	33	1
4/23/2022	Azerbaijan	12	0
4/24/2022	Azerbaijan	19	0
4/25/2022	Azerbaijan	20	0
4/26/2022	Azerbaijan	6	0
4/27/2022	Azerbaijan	19	0
4/28/2022	Azerbaijan	13	1
4/29/2022	Azerbaijan	11	1
4/30/2022	Azerbaijan	13	0
5/1/2021	Belarus	1505	10
5/2/2021	Belarus	1244	10
5/3/2021	Belarus	1081	10
5/4/2021	Belarus	834	10
5/5/2021	Belarus	697	10
5/6/2021	Belarus	1138	10
5/7/2021	Belarus	1219	10
5/8/2021	Belarus	1354	10
5/9/2021	Belarus	1369	10
5/10/2021	Belarus	1114	10
5/11/2021	Belarus	979	10
5/12/2021	Belarus	742	10
5/13/2021	Belarus	896	9
5/14/2021	Belarus	837	10
5/15/2021	Belarus	1109	10
5/16/2021	Belarus	1363	10
5/17/2021	Belarus	1627	10
5/18/2021	Belarus	1191	10
5/19/2021	Belarus	1179	10
5/20/2021	Belarus	1378	11
5/21/2021	Belarus	1457	10
5/22/2021	Belarus	1756	10
5/23/2021	Belarus	1471	9
5/24/2021	Belarus	1252	10
5/25/2021	Belarus	953	9
5/26/2021	Belarus	840	11
5/27/2021	Belarus	1169	10
5/28/2021	Belarus	1216	10
5/29/2021	Belarus	1434	10
5/30/2021	Belarus	1178	10
6/1/2021	Belarus	632	10
6/2/2021	Belarus	636	10
6/3/2021	Belarus	915	10
6/4/2021	Belarus	879	11
6/5/2021	Belarus	943	10
6/6/2021	Belarus	857	8
6/7/2021	Belarus	943	10
6/8/2021	Belarus	570	9
6/9/2021	Belarus	597	10
6/10/2021	Belarus	834	10
6/11/2021	Belarus	966	10
6/12/2021	Belarus	1026	9
6/13/2021	Belarus	895	11
6/14/2021	Belarus	923	9
6/15/2021	Belarus	697	9
6/16/2021	Belarus	501	8
6/17/2021	Belarus	887	11
6/18/2021	Belarus	873	9
6/19/2021	Belarus	764	10
6/20/2021	Belarus	711	10
6/21/2021	Belarus	582	9
6/22/2021	Belarus	475	9
6/23/2021	Belarus	398	10
6/24/2021	Belarus	802	9
6/25/2021	Belarus	786	10
6/26/2021	Belarus	813	11
6/27/2021	Belarus	778	10
6/28/2021	Belarus	609	10
6/29/2021	Belarus	441	9
6/30/2021	Belarus	495	10
7/1/2021	Belarus	914	11
7/2/2021	Belarus	1023	10
7/3/2021	Belarus	1118	11
7/4/2021	Belarus	1076	11
7/5/2021	Belarus	944	10
7/6/2021	Belarus	614	9
7/7/2021	Belarus	557	10
7/8/2021	Belarus	998	10
7/9/2021	Belarus	1035	11
7/10/2021	Belarus	1250	11
7/11/2021	Belarus	1082	11
7/12/2021	Belarus	1020	10
7/13/2021	Belarus	689	9
7/14/2021	Belarus	586	10
7/15/2021	Belarus	940	11
7/16/2021	Belarus	991	10
7/17/2021	Belarus	1276	9
7/18/2021	Belarus	1021	10
7/19/2021	Belarus	953	10
7/20/2021	Belarus	658	8
7/21/2021	Belarus	600	10
7/22/2021	Belarus	975	11
7/23/2021	Belarus	1069	10
7/24/2021	Belarus	1103	11
7/25/2021	Belarus	1061	9
7/26/2021	Belarus	880	9
7/27/2021	Belarus	648	9
7/28/2021	Belarus	525	10
7/29/2021	Belarus	950	11
7/30/2021	Belarus	1033	11
7/31/2021	Belarus	1184	10
8/1/2021	Belarus	992	9
8/2/2021	Belarus	958	10
8/3/2021	Belarus	756	8
8/4/2021	Belarus	581	11
8/5/2021	Belarus	967	11
8/6/2021	Belarus	1143	9
8/7/2021	Belarus	1295	10
8/8/2021	Belarus	1213	10
8/9/2021	Belarus	979	9
8/10/2021	Belarus	742	9
8/11/2021	Belarus	607	10
8/12/2021	Belarus	966	11
8/13/2021	Belarus	1175	10
8/14/2021	Belarus	1425	10
8/15/2021	Belarus	1151	11
8/16/2021	Belarus	1305	11
8/17/2021	Belarus	894	9
8/18/2021	Belarus	597	12
8/19/2021	Belarus	1061	12
8/20/2021	Belarus	1355	12
8/21/2021	Belarus	1738	10
8/22/2021	Belarus	1467	11
8/23/2021	Belarus	1302	11
8/24/2021	Belarus	918	10
8/25/2021	Belarus	860	10
8/26/2021	Belarus	1357	11
8/27/2021	Belarus	1551	11
8/28/2021	Belarus	1862	12
8/29/2021	Belarus	1636	10
8/30/2021	Belarus	1405	12
8/31/2021	Belarus	1058	11
9/1/2021	Belarus	1168	12
9/2/2021	Belarus	1699	11
9/3/2021	Belarus	1836	12
9/4/2021	Belarus	1950	11
9/5/2021	Belarus	1946	12
9/6/2021	Belarus	1963	11
9/7/2021	Belarus	1473	10
9/8/2021	Belarus	1419	12
9/9/2021	Belarus	1760	12
9/10/2021	Belarus	1842	11
9/11/2021	Belarus	1859	11
9/12/2021	Belarus	1887	12
9/13/2021	Belarus	1907	12
9/14/2021	Belarus	1888	12
9/15/2021	Belarus	1630	12
9/16/2021	Belarus	1923	12
9/17/2021	Belarus	1967	13
9/18/2021	Belarus	1979	12
9/19/2021	Belarus	1986	13
9/20/2021	Belarus	1982	13
9/21/2021	Belarus	1941	12
9/22/2021	Belarus	1917	12
9/23/2021	Belarus	1989	13
9/24/2021	Belarus	1973	13
9/25/2021	Belarus	1994	12
9/26/2021	Belarus	1987	15
9/27/2021	Belarus	1974	11
9/28/2021	Belarus	1946	10
9/29/2021	Belarus	1955	12
9/30/2021	Belarus	1993	15
10/1/2021	Belarus	1989	14
10/2/2021	Belarus	1993	16
10/3/2021	Belarus	1899	14
10/4/2021	Belarus	1998	15
10/5/2021	Belarus	1872	12
10/6/2021	Belarus	1978	12
10/7/2021	Belarus	1991	16
10/8/2021	Belarus	1983	15
10/9/2021	Belarus	1995	16
10/10/2021	Belarus	1998	16
10/11/2021	Belarus	1979	14
10/12/2021	Belarus	1943	15
10/13/2021	Belarus	2038	15
10/14/2021	Belarus	2060	17
10/15/2021	Belarus	2052	17
10/16/2021	Belarus	2073	16
10/17/2021	Belarus	2068	17
10/18/2021	Belarus	1981	16
10/19/2021	Belarus	1956	15
10/20/2021	Belarus	1913	15
10/21/2021	Belarus	2076	17
10/22/2021	Belarus	2097	17
10/23/2021	Belarus	2082	16
10/24/2021	Belarus	2079	17
10/25/2021	Belarus	2044	16
10/26/2021	Belarus	1997	15
10/27/2021	Belarus	1995	16
10/28/2021	Belarus	1998	17
10/29/2021	Belarus	1979	17
10/30/2021	Belarus	1988	16
10/31/2021	Belarus	1941	18
11/1/2021	Belarus	2036	17
11/2/2021	Belarus	1890	15
11/3/2021	Belarus	1979	16
11/4/2021	Belarus	1996	17
11/5/2021	Belarus	1998	17
11/6/2021	Belarus	1991	16
11/7/2021	Belarus	1993	18
11/8/2021	Belarus	1912	15
11/9/2021	Belarus	1887	13
11/10/2021	Belarus	1905	15
11/11/2021	Belarus	1989	16
11/12/2021	Belarus	1981	16
11/13/2021	Belarus	1939	15
11/14/2021	Belarus	1964	14
11/15/2021	Belarus	1886	14
11/16/2021	Belarus	1793	13
11/17/2021	Belarus	1754	14
11/18/2021	Belarus	1862	13
11/19/2021	Belarus	1844	13
11/20/2021	Belarus	1812	15
11/21/2021	Belarus	1859	16
11/22/2021	Belarus	1804	16
11/23/2021	Belarus	1713	17
11/24/2021	Belarus	1453	14
11/25/2021	Belarus	1697	16
11/26/2021	Belarus	1674	15
11/27/2021	Belarus	1729	16
11/28/2021	Belarus	1696	15
11/29/2021	Belarus	1671	13
11/30/2021	Belarus	1484	13
12/1/2021	Belarus	1395	14
12/2/2021	Belarus	1792	17
12/3/2021	Belarus	1818	16
12/4/2021	Belarus	1876	16
12/5/2021	Belarus	1852	17
12/6/2021	Belarus	1757	15
12/7/2021	Belarus	1312	14
12/8/2021	Belarus	1012	17
12/9/2021	Belarus	1756	17
12/10/2021	Belarus	1738	17
12/11/2021	Belarus	1801	18
12/12/2021	Belarus	1837	16
12/13/2021	Belarus	1454	15
12/14/2021	Belarus	1011	10
12/15/2021	Belarus	778	19
12/16/2021	Belarus	1765	17
12/17/2021	Belarus	1596	16
12/18/2021	Belarus	1644	17
12/19/2021	Belarus	1655	16
12/20/2021	Belarus	1456	14
12/21/2021	Belarus	834	14
12/22/2021	Belarus	832	16
12/23/2021	Belarus	1654	17
12/24/2021	Belarus	1203	17
12/25/2021	Belarus	1921	17
12/26/2021	Belarus	1529	18
12/27/2021	Belarus	983	15
12/28/2021	Belarus	642	13
12/29/2021	Belarus	501	16
12/30/2021	Belarus	1493	15
12/31/2021	Belarus	1380	18
1/1/2022	Belarus	1510	17
1/2/2022	Belarus	1311	16
1/3/2022	Belarus	771	15
1/4/2022	Belarus	507	15
1/5/2022	Belarus	675	14
1/6/2022	Belarus	1133	15
1/7/2022	Belarus	1400	16
1/8/2022	Belarus	1623	16
1/9/2022	Belarus	1184	14
1/10/2022	Belarus	577	13
1/11/2022	Belarus	640	12
1/12/2022	Belarus	691	15
1/13/2022	Belarus	1010	18
1/14/2022	Belarus	1096	17
1/15/2022	Belarus	1274	18
1/16/2022	Belarus	1293	16
1/17/2022	Belarus	1348	16
1/18/2022	Belarus	1391	12
1/19/2022	Belarus	1064	14
1/20/2022	Belarus	1387	16
1/21/2022	Belarus	1618	16
1/22/2022	Belarus	1836	17
1/23/2022	Belarus	1964	17
1/24/2022	Belarus	1957	17
1/25/2022	Belarus	1944	16
1/26/2022	Belarus	1403	10
1/27/2022	Belarus	1897	17
1/28/2022	Belarus	1974	16
1/29/2022	Belarus	2221	17
1/30/2022	Belarus	2302	15
1/31/2022	Belarus	2387	15
2/1/2022	Belarus	1965	13
2/2/2022	Belarus	1918	15
2/3/2022	Belarus	3634	17
2/4/2022	Belarus	4990	15
2/5/2022	Belarus	7350	17
2/6/2022	Belarus	8231	16
2/7/2022	Belarus	8315	15
2/8/2022	Belarus	5869	12
2/9/2022	Belarus	5674	16
2/10/2022	Belarus	8254	15
2/11/2022	Belarus	8463	14
2/12/2022	Belarus	8611	17
2/13/2022	Belarus	8783	16
2/14/2022	Belarus	8921	16
2/15/2022	Belarus	6605	12
2/16/2022	Belarus	5146	13
2/17/2022	Belarus	7919	17
2/18/2022	Belarus	8248	18
2/19/2022	Belarus	8194	16
2/20/2022	Belarus	7856	19
2/21/2022	Belarus	7283	13
2/22/2022	Belarus	4365	14
2/23/2022	Belarus	2507	17
2/24/2022	Belarus	6230	15
2/25/2022	Belarus	5996	14
2/26/2022	Belarus	5663	17
2/27/2022	Belarus	5355	16
2/28/2022	Belarus	4135	16
3/1/2022	Belarus	2268	10
3/2/2022	Belarus	1527	13
3/3/2022	Belarus	2169	13
3/4/2022	Belarus	2083	15
3/5/2022	Belarus	1949	14
3/6/2022	Belarus	1876	15
3/7/2022	Belarus	1662	16
3/8/2022	Belarus	1205	13
3/9/2022	Belarus	742	15
3/10/2022	Belarus	1238	14
3/11/2022	Belarus	1497	10
3/12/2022	Belarus	1899	15
3/13/2022	Belarus	1931	14
3/14/2022	Belarus	1654	14
3/15/2022	Belarus	1166	9
3/16/2022	Belarus	693	11
3/17/2022	Belarus	1858	7
3/18/2022	Belarus	1789	10
3/19/2022	Belarus	1742	7
3/20/2022	Belarus	1578	11
3/21/2022	Belarus	1087	6
3/22/2022	Belarus	677	5
3/23/2022	Belarus	496	10
3/24/2022	Belarus	1647	10
3/25/2022	Belarus	1699	12
3/26/2022	Belarus	1488	8
3/27/2022	Belarus	1404	1
3/28/2022	Belarus	784	17
3/29/2022	Belarus	526	6
3/30/2022	Belarus	443	8
3/31/2022	Belarus	1144	11
4/1/2022	Belarus	1318	9
4/2/2022	Belarus	1049	10
4/3/2022	Belarus	921	7
4/4/2022	Belarus	645	8
4/5/2022	Belarus	332	5
4/6/2022	Belarus	294	4
4/7/2022	Belarus	870	9
4/8/2022	Belarus	913	4
4/9/2022	Belarus	945	4
4/10/2022	Belarus	940	2
4/11/2022	Belarus	525	2
4/12/2022	Belarus	302	3
4/13/2022	Belarus	307	5
4/14/2022	Belarus	899	3
4/15/2022	Belarus	799	4
4/16/2022	Belarus	758	5
4/17/2022	Belarus	840	5
4/18/2022	Belarus	432	2
4/19/2022	Belarus	236	2
4/20/2022	Belarus	247	7
4/21/2022	Belarus	605	4
4/22/2022	Belarus	695	3
4/23/2022	Belarus	645	3
4/24/2022	Belarus	528	2
4/25/2022	Belarus	379	4
4/26/2022	Belarus	149	2
4/27/2022	Belarus	155	3
4/28/2022	Belarus	656	5
4/29/2022	Belarus	573	4
4/30/2022	Belarus	563	3
5/1/2021	Belgium	3350	46
5/2/2021	Belgium	3490	33
5/3/2021	Belgium	1335	28
5/4/2021	Belgium	1137	34
5/5/2021	Belgium	4334	43
5/6/2021	Belgium	3657	40
5/7/2021	Belgium	3607	38
5/8/2021	Belgium	3518	38
5/9/2021	Belgium	3292	26
5/10/2021	Belgium	1714	42
5/11/2021	Belgium	856	32
5/12/2021	Belgium	3362	28
5/13/2021	Belgium	2990	17
5/14/2021	Belgium	2805	19
5/15/2021	Belgium	946	21
5/16/2021	Belgium	2556	20
5/17/2021	Belgium	1255	22
5/18/2021	Belgium	737	17
5/19/2021	Belgium	3581	24
5/20/2021	Belgium	3259	17
5/21/2021	Belgium	3119	25
5/22/2021	Belgium	2409	16
5/23/2021	Belgium	2425	19
5/24/2021	Belgium	1435	18
5/25/2021	Belgium	774	11
5/26/2021	Belgium	898	19
5/27/2021	Belgium	2792	16
5/28/2021	Belgium	2534	14
5/29/2021	Belgium	2213	6
5/30/2021	Belgium	2023	11
5/31/2021	Belgium	1116	16
6/1/2021	Belgium	603	18
6/2/2021	Belgium	2027	14
6/3/2021	Belgium	1683	11
6/4/2021	Belgium	1500	16
6/5/2021	Belgium	1466	15
6/6/2021	Belgium	1347	10
6/7/2021	Belgium	647	13
6/8/2021	Belgium	400	7
6/9/2021	Belgium	1237	5
6/10/2021	Belgium	1041	13
6/11/2021	Belgium	840	6
6/12/2021	Belgium	764	7
6/13/2021	Belgium	779	9
6/14/2021	Belgium	390	6
6/15/2021	Belgium	209	4
6/16/2021	Belgium	765	6
6/17/2021	Belgium	535	6
6/18/2021	Belgium	419	6
6/19/2021	Belgium	450	7
6/20/2021	Belgium	424	9
6/21/2021	Belgium	274	6
6/22/2021	Belgium	139	3
6/23/2021	Belgium	482	5
6/24/2021	Belgium	365	3
6/25/2021	Belgium	396	5
6/26/2021	Belgium	339	5
6/27/2021	Belgium	398	5
6/28/2021	Belgium	260	2
6/29/2021	Belgium	177	3
6/30/2021	Belgium	598	2
7/1/2021	Belgium	557	5
7/2/2021	Belgium	627	2
7/3/2021	Belgium	676	5
7/4/2021	Belgium	729	3
7/5/2021	Belgium	521	3
7/6/2021	Belgium	366	2
7/7/2021	Belgium	998	3
7/8/2021	Belgium	1041	1
7/9/2021	Belgium	1173	0
7/10/2021	Belgium	1227	2
7/11/2021	Belgium	1291	2
7/12/2021	Belgium	1004	5
7/13/2021	Belgium	781	0
7/14/2021	Belgium	1763	2
7/15/2021	Belgium	1429	0
7/16/2021	Belgium	1446	1
7/17/2021	Belgium	1390	2
7/18/2021	Belgium	1571	2
7/19/2021	Belgium	1105	0
7/20/2021	Belgium	838	2
7/21/2021	Belgium	2132	0
7/22/2021	Belgium	1955	0
7/23/2021	Belgium	788	3
7/24/2021	Belgium	1914	4
7/25/2021	Belgium	1657	2
7/26/2021	Belgium	1158	3
7/27/2021	Belgium	784	2
7/28/2021	Belgium	2112	1
7/29/2021	Belgium	1600	4
7/30/2021	Belgium	1752	1
7/31/2021	Belgium	1782	6
8/1/2021	Belgium	1797	7
8/2/2021	Belgium	1187	3
8/3/2021	Belgium	1056	1
8/4/2021	Belgium	2251	5
8/5/2021	Belgium	1949	5
8/6/2021	Belgium	1874	4
8/7/2021	Belgium	1836	3
8/8/2021	Belgium	2133	3
8/9/2021	Belgium	1276	3
8/10/2021	Belgium	923	3
8/11/2021	Belgium	2596	5
8/12/2021	Belgium	2218	2
8/13/2021	Belgium	1992	2
8/14/2021	Belgium	2158	3
8/15/2021	Belgium	2273	5
8/16/2021	Belgium	1352	4
8/17/2021	Belgium	766	2
8/18/2021	Belgium	2829	5
8/19/2021	Belgium	2248	3
8/20/2021	Belgium	2267	4
8/21/2021	Belgium	2006	9
8/22/2021	Belgium	2245	9
8/23/2021	Belgium	1285	7
8/24/2021	Belgium	956	7
8/25/2021	Belgium	2654	3
8/26/2021	Belgium	2460	6
8/27/2021	Belgium	2395	7
8/28/2021	Belgium	2186	6
8/29/2021	Belgium	2218	5
8/30/2021	Belgium	1372	4
8/31/2021	Belgium	834	4
9/1/2021	Belgium	2945	5
9/2/2021	Belgium	2357	4
9/3/2021	Belgium	2224	7
9/4/2021	Belgium	2109	6
9/5/2021	Belgium	2155	6
9/6/2021	Belgium	1238	10
9/7/2021	Belgium	734	8
9/8/2021	Belgium	2801	7
9/9/2021	Belgium	2361	9
9/10/2021	Belgium	2189	9
9/11/2021	Belgium	2107	6
9/12/2021	Belgium	2325	7
9/13/2021	Belgium	1306	7
9/14/2021	Belgium	680	7
9/15/2021	Belgium	2928	7
9/16/2021	Belgium	2499	8
9/17/2021	Belgium	2321	7
9/18/2021	Belgium	2427	1
9/19/2021	Belgium	2392	5
9/20/2021	Belgium	1259	9
9/21/2021	Belgium	652	7
9/22/2021	Belgium	2941	6
9/23/2021	Belgium	2270	5
9/24/2021	Belgium	2171	11
9/25/2021	Belgium	2079	11
9/26/2021	Belgium	2253	7
9/27/2021	Belgium	1217	7
9/28/2021	Belgium	723	7
9/29/2021	Belgium	2628	13
9/30/2021	Belgium	2391	7
10/1/2021	Belgium	2168	7
10/2/2021	Belgium	2168	11
10/3/2021	Belgium	2149	6
10/4/2021	Belgium	1149	8
10/5/2021	Belgium	679	8
10/6/2021	Belgium	2789	5
10/7/2021	Belgium	2290	14
10/8/2021	Belgium	2545	13
10/9/2021	Belgium	2518	11
10/10/2021	Belgium	2554	7
10/11/2021	Belgium	1425	11
10/12/2021	Belgium	821	4
10/13/2021	Belgium	3922	18
10/14/2021	Belgium	3437	13
10/15/2021	Belgium	3599	8
10/16/2021	Belgium	3895	10
10/17/2021	Belgium	4174	18
10/18/2021	Belgium	2380	14
10/19/2021	Belgium	1491	10
10/20/2021	Belgium	6575	19
10/21/2021	Belgium	6312	13
10/22/2021	Belgium	6555	14
10/23/2021	Belgium	6917	10
10/24/2021	Belgium	7145	18
10/25/2021	Belgium	4092	20
10/26/2021	Belgium	2451	16
10/27/2021	Belgium	9711	18
10/28/2021	Belgium	9411	27
10/29/2021	Belgium	9222	33
10/30/2021	Belgium	9199	18
10/31/2021	Belgium	9294	21
11/1/2021	Belgium	4971	16
11/2/2021	Belgium	3062	18
11/3/2021	Belgium	3578	25
11/4/2021	Belgium	11714	20
11/5/2021	Belgium	10710	17
11/6/2021	Belgium	10188	26
11/7/2021	Belgium	11135	25
11/8/2021	Belgium	6456	30
11/9/2021	Belgium	4077	15
11/10/2021	Belgium	15262	28
11/11/2021	Belgium	13021	27
11/12/2021	Belgium	12757	26
11/13/2021	Belgium	5053	32
11/14/2021	Belgium	13746	39
11/15/2021	Belgium	8367	20
11/16/2021	Belgium	5500	27
11/17/2021	Belgium	20843	46
11/18/2021	Belgium	18430	29
11/19/2021	Belgium	18150	42
11/20/2021	Belgium	18584	43
11/21/2021	Belgium	19164	33
11/22/2021	Belgium	11229	36
11/23/2021	Belgium	6745	37
11/24/2021	Belgium	25633	36
11/25/2021	Belgium	21153	38
11/26/2021	Belgium	20197	49
11/27/2021	Belgium	20230	44
11/28/2021	Belgium	20054	41
11/29/2021	Belgium	11602	48
11/30/2021	Belgium	7076	47
12/1/2021	Belgium	25216	45
12/2/2021	Belgium	20870	61
12/3/2021	Belgium	19690	44
12/4/2021	Belgium	18333	53
12/5/2021	Belgium	17784	48
12/6/2021	Belgium	9640	45
12/7/2021	Belgium	5979	57
12/8/2021	Belgium	20755	39
12/9/2021	Belgium	15694	48
12/10/2021	Belgium	15087	55
12/11/2021	Belgium	13445	35
12/12/2021	Belgium	13113	48
12/13/2021	Belgium	7108	45
12/14/2021	Belgium	3909	44
12/15/2021	Belgium	13891	43
12/16/2021	Belgium	10595	37
12/17/2021	Belgium	9297	42
12/18/2021	Belgium	8124	37
12/19/2021	Belgium	7762	26
12/20/2021	Belgium	4769	36
12/21/2021	Belgium	2857	38
12/22/2021	Belgium	9126	36
12/23/2021	Belgium	7384	36
12/24/2021	Belgium	7403	37
12/25/2021	Belgium	7533	36
12/26/2021	Belgium	6524	35
12/27/2021	Belgium	2826	20
12/28/2021	Belgium	4572	22
12/29/2021	Belgium	13310	28
12/30/2021	Belgium	12832	21
12/31/2021	Belgium	15062	34
1/1/2022	Belgium	16092	29
1/2/2022	Belgium	12302	16
1/3/2022	Belgium	4078	22
1/4/2022	Belgium	9092	15
1/5/2022	Belgium	27604	25
1/6/2022	Belgium	28168	17
1/7/2022	Belgium	26079	14
1/8/2022	Belgium	23679	19
1/9/2022	Belgium	23841	19
1/10/2022	Belgium	15377	17
1/11/2022	Belgium	11239	23
1/12/2022	Belgium	37800	25
1/13/2022	Belgium	31745	24
1/14/2022	Belgium	31198	22
1/15/2022	Belgium	30152	22
1/16/2022	Belgium	31901	17
1/17/2022	Belgium	21214	14
1/18/2022	Belgium	15014	20
1/19/2022	Belgium	62785	32
1/20/2022	Belgium	60805	28
1/21/2022	Belgium	61013	37
1/22/2022	Belgium	57372	17
1/23/2022	Belgium	56555	23
1/24/2022	Belgium	32850	25
1/25/2022	Belgium	20761	16
1/26/2022	Belgium	76079	26
1/27/2022	Belgium	62638	37
1/28/2022	Belgium	54895	32
1/29/2022	Belgium	47607	29
1/30/2022	Belgium	41518	45
1/31/2022	Belgium	23281	27
2/1/2022	Belgium	13224	36
2/2/2022	Belgium	50133	29
2/3/2022	Belgium	36848	40
2/4/2022	Belgium	30934	48
2/5/2022	Belgium	25963	46
2/6/2022	Belgium	22461	61
2/7/2022	Belgium	12508	36
2/8/2022	Belgium	7297	40
2/9/2022	Belgium	27501	34
2/10/2022	Belgium	19481	48
2/11/2022	Belgium	16848	55
2/12/2022	Belgium	14269	66
2/13/2022	Belgium	12232	46
2/14/2022	Belgium	6779	38
2/15/2022	Belgium	4859	38
2/16/2022	Belgium	16541	52
2/17/2022	Belgium	11586	42
2/18/2022	Belgium	10645	33
2/19/2022	Belgium	9311	42
2/20/2022	Belgium	7753	47
2/21/2022	Belgium	4520	24
2/22/2022	Belgium	2938	31
2/23/2022	Belgium	10990	22
2/24/2022	Belgium	8020	29
2/25/2022	Belgium	7634	19
2/26/2022	Belgium	6702	21
2/27/2022	Belgium	5857	28
2/28/2022	Belgium	3400	20
3/1/2022	Belgium	2346	24
3/2/2022	Belgium	8343	16
3/3/2022	Belgium	6912	20
3/4/2022	Belgium	7599	21
3/5/2022	Belgium	7183	16
3/6/2022	Belgium	6950	22
3/7/2022	Belgium	4196	18
3/8/2022	Belgium	3535	10
3/9/2022	Belgium	12385	14
3/10/2022	Belgium	9163	30
3/11/2022	Belgium	9452	24
3/12/2022	Belgium	8705	18
3/13/2022	Belgium	8650	28
3/14/2022	Belgium	5135	18
3/15/2022	Belgium	4009	11
3/16/2022	Belgium	15959	24
3/17/2022	Belgium	12505	16
3/18/2022	Belgium	12412	18
3/19/2022	Belgium	11318	23
3/20/2022	Belgium	10172	20
3/21/2022	Belgium	5754	16
3/22/2022	Belgium	4129	18
3/23/2022	Belgium	18168	28
3/24/2022	Belgium	13654	20
3/25/2022	Belgium	13682	28
3/26/2022	Belgium	12585	21
3/27/2022	Belgium	11213	21
3/28/2022	Belgium	5926	25
3/29/2022	Belgium	3687	20
3/30/2022	Belgium	18072	26
3/31/2022	Belgium	13124	25
4/1/2022	Belgium	12092	26
4/2/2022	Belgium	11075	24
4/3/2022	Belgium	9187	23
4/4/2022	Belgium	5181	21
4/5/2022	Belgium	3109	22
4/6/2022	Belgium	14718	28
4/7/2022	Belgium	11046	22
4/8/2022	Belgium	11047	31
4/9/2022	Belgium	9988	16
4/10/2022	Belgium	9087	36
4/11/2022	Belgium	4614	17
4/12/2022	Belgium	2559	20
4/13/2022	Belgium	12864	25
4/14/2022	Belgium	9190	23
4/15/2022	Belgium	8805	27
4/16/2022	Belgium	8216	21
4/17/2022	Belgium	7436	31
4/18/2022	Belgium	3836	29
4/19/2022	Belgium	2377	15
4/20/2022	Belgium	3064	15
4/21/2022	Belgium	11659	19
4/22/2022	Belgium	8125	20
4/23/2022	Belgium	6892	19
4/24/2022	Belgium	6097	21
4/25/2022	Belgium	2919	8
4/26/2022	Belgium	1612	24
4/27/2022	Belgium	8480	16
4/28/2022	Belgium	6038	18
4/29/2022	Belgium	5378	14
4/30/2022	Belgium	4880	16
5/1/2021	Bosnia and Herzegovina	595	39
5/2/2021	Bosnia and Herzegovina	371	28
5/3/2021	Bosnia and Herzegovina	107	15
5/4/2021	Bosnia and Herzegovina	244	59
5/5/2021	Bosnia and Herzegovina	280	60
5/6/2021	Bosnia and Herzegovina	419	23
5/7/2021	Bosnia and Herzegovina	471	26
5/8/2021	Bosnia and Herzegovina	340	28
5/9/2021	Bosnia and Herzegovina	296	21
5/10/2021	Bosnia and Herzegovina	127	23
5/11/2021	Bosnia and Herzegovina	101	28
5/12/2021	Bosnia and Herzegovina	295	50
5/13/2021	Bosnia and Herzegovina	284	31
5/14/2021	Bosnia and Herzegovina	207	15
5/15/2021	Bosnia and Herzegovina	140	23
5/16/2021	Bosnia and Herzegovina	170	26
5/17/2021	Bosnia and Herzegovina	106	19
5/18/2021	Bosnia and Herzegovina	71	25
5/19/2021	Bosnia and Herzegovina	185	19
5/20/2021	Bosnia and Herzegovina	172	16
5/21/2021	Bosnia and Herzegovina	171	10
5/22/2021	Bosnia and Herzegovina	132	12
5/23/2021	Bosnia and Herzegovina	103	9
5/24/2021	Bosnia and Herzegovina	83	14
5/25/2021	Bosnia and Herzegovina	55	19
5/26/2021	Bosnia and Herzegovina	122	18
5/27/2021	Bosnia and Herzegovina	145	16
5/28/2021	Bosnia and Herzegovina	104	10
5/29/2021	Bosnia and Herzegovina	77	17
5/30/2021	Bosnia and Herzegovina	99	11
5/31/2021	Bosnia and Herzegovina	40	11
6/1/2021	Bosnia and Herzegovina	34	20
6/2/2021	Bosnia and Herzegovina	81	17
6/3/2021	Bosnia and Herzegovina	79	33
6/4/2021	Bosnia and Herzegovina	80	29
6/5/2021	Bosnia and Herzegovina	52	42
6/6/2021	Bosnia and Herzegovina	56	21
6/7/2021	Bosnia and Herzegovina	26	4
6/8/2021	Bosnia and Herzegovina	24	12
6/9/2021	Bosnia and Herzegovina	45	49
6/10/2021	Bosnia and Herzegovina	57	7
6/11/2021	Bosnia and Herzegovina	55	6
6/12/2021	Bosnia and Herzegovina	30	6
6/13/2021	Bosnia and Herzegovina	46	9
6/14/2021	Bosnia and Herzegovina	19	3
6/15/2021	Bosnia and Herzegovina	6	4
6/16/2021	Bosnia and Herzegovina	29	39
6/17/2021	Bosnia and Herzegovina	33	74
6/18/2021	Bosnia and Herzegovina	61	18
6/19/2021	Bosnia and Herzegovina	23	4
6/20/2021	Bosnia and Herzegovina	28	4
6/21/2021	Bosnia and Herzegovina	9	3
6/22/2021	Bosnia and Herzegovina	9	6
6/23/2021	Bosnia and Herzegovina	26	5
6/24/2021	Bosnia and Herzegovina	24	3
6/25/2021	Bosnia and Herzegovina	26	2
6/26/2021	Bosnia and Herzegovina	9	2
6/27/2021	Bosnia and Herzegovina	22	1
6/28/2021	Bosnia and Herzegovina	17	2
6/29/2021	Bosnia and Herzegovina	7	0
6/30/2021	Bosnia and Herzegovina	13	5
7/1/2021	Bosnia and Herzegovina	18	2
7/2/2021	Bosnia and Herzegovina	10	2
7/3/2021	Bosnia and Herzegovina	15	0
7/4/2021	Bosnia and Herzegovina	11	0
7/5/2021	Bosnia and Herzegovina	6	1
7/6/2021	Bosnia and Herzegovina	7	1
7/7/2021	Bosnia and Herzegovina	22	2
7/8/2021	Bosnia and Herzegovina	20	1
7/9/2021	Bosnia and Herzegovina	17	0
7/10/2021	Bosnia and Herzegovina	15	2
7/11/2021	Bosnia and Herzegovina	23	0
7/12/2021	Bosnia and Herzegovina	2	0
7/13/2021	Bosnia and Herzegovina	11	6
7/14/2021	Bosnia and Herzegovina	33	1
7/15/2021	Bosnia and Herzegovina	24	1
7/16/2021	Bosnia and Herzegovina	29	1
7/17/2021	Bosnia and Herzegovina	18	1
7/18/2021	Bosnia and Herzegovina	16	2
7/19/2021	Bosnia and Herzegovina	10	0
7/20/2021	Bosnia and Herzegovina	2	1
7/21/2021	Bosnia and Herzegovina	27	0
7/22/2021	Bosnia and Herzegovina	5	2
7/23/2021	Bosnia and Herzegovina	39	2
7/24/2021	Bosnia and Herzegovina	36	2
7/25/2021	Bosnia and Herzegovina	39	0
7/26/2021	Bosnia and Herzegovina	23	0
7/27/2021	Bosnia and Herzegovina	13	2
7/28/2021	Bosnia and Herzegovina	28	9
7/29/2021	Bosnia and Herzegovina	43	0
7/30/2021	Bosnia and Herzegovina	44	0
7/31/2021	Bosnia and Herzegovina	45	1
8/1/2021	Bosnia and Herzegovina	67	2
8/2/2021	Bosnia and Herzegovina	28	0
8/3/2021	Bosnia and Herzegovina	35	0
8/4/2021	Bosnia and Herzegovina	40	0
8/5/2021	Bosnia and Herzegovina	124	0
8/6/2021	Bosnia and Herzegovina	82	0
8/7/2021	Bosnia and Herzegovina	75	2
8/8/2021	Bosnia and Herzegovina	110	0
8/9/2021	Bosnia and Herzegovina	56	0
8/10/2021	Bosnia and Herzegovina	45	3
8/11/2021	Bosnia and Herzegovina	159	0
8/12/2021	Bosnia and Herzegovina	179	0
8/13/2021	Bosnia and Herzegovina	180	4
8/14/2021	Bosnia and Herzegovina	241	3
8/15/2021	Bosnia and Herzegovina	260	7
8/16/2021	Bosnia and Herzegovina	172	0
8/17/2021	Bosnia and Herzegovina	63	3
8/18/2021	Bosnia and Herzegovina	276	5
8/19/2021	Bosnia and Herzegovina	420	2
8/20/2021	Bosnia and Herzegovina	377	3
8/21/2021	Bosnia and Herzegovina	429	1
8/22/2021	Bosnia and Herzegovina	460	2
8/23/2021	Bosnia and Herzegovina	249	1
8/24/2021	Bosnia and Herzegovina	127	15
8/25/2021	Bosnia and Herzegovina	533	10
8/26/2021	Bosnia and Herzegovina	617	8
8/27/2021	Bosnia and Herzegovina	630	12
8/28/2021	Bosnia and Herzegovina	617	15
8/29/2021	Bosnia and Herzegovina	578	0
8/30/2021	Bosnia and Herzegovina	322	2
8/31/2021	Bosnia and Herzegovina	173	5
9/1/2021	Bosnia and Herzegovina	474	11
9/2/2021	Bosnia and Herzegovina	906	12
9/3/2021	Bosnia and Herzegovina	554	32
9/4/2021	Bosnia and Herzegovina	811	15
9/5/2021	Bosnia and Herzegovina	691	11
9/6/2021	Bosnia and Herzegovina	333	12
9/7/2021	Bosnia and Herzegovina	214	21
9/8/2021	Bosnia and Herzegovina	718	13
9/9/2021	Bosnia and Herzegovina	930	32
9/10/2021	Bosnia and Herzegovina	794	25
9/11/2021	Bosnia and Herzegovina	832	19
9/12/2021	Bosnia and Herzegovina	908	21
9/13/2021	Bosnia and Herzegovina	436	17
9/14/2021	Bosnia and Herzegovina	181	32
9/15/2021	Bosnia and Herzegovina	766	34
9/16/2021	Bosnia and Herzegovina	1030	32
9/17/2021	Bosnia and Herzegovina	905	30
9/18/2021	Bosnia and Herzegovina	995	42
9/19/2021	Bosnia and Herzegovina	967	16
9/20/2021	Bosnia and Herzegovina	431	24
9/21/2021	Bosnia and Herzegovina	324	44
9/22/2021	Bosnia and Herzegovina	526	30
9/23/2021	Bosnia and Herzegovina	1255	36
9/24/2021	Bosnia and Herzegovina	852	26
9/25/2021	Bosnia and Herzegovina	589	43
9/26/2021	Bosnia and Herzegovina	804	21
9/27/2021	Bosnia and Herzegovina	451	24
9/28/2021	Bosnia and Herzegovina	181	41
9/29/2021	Bosnia and Herzegovina	884	34
9/30/2021	Bosnia and Herzegovina	654	32
10/1/2021	Bosnia and Herzegovina	1000	32
10/2/2021	Bosnia and Herzegovina	761	29
10/3/2021	Bosnia and Herzegovina	882	20
10/4/2021	Bosnia and Herzegovina	218	13
10/5/2021	Bosnia and Herzegovina	381	58
10/6/2021	Bosnia and Herzegovina	733	47
10/7/2021	Bosnia and Herzegovina	708	29
10/8/2021	Bosnia and Herzegovina	942	31
10/9/2021	Bosnia and Herzegovina	694	30
10/10/2021	Bosnia and Herzegovina	718	24
10/11/2021	Bosnia and Herzegovina	140	27
10/12/2021	Bosnia and Herzegovina	275	51
10/13/2021	Bosnia and Herzegovina	719	44
10/14/2021	Bosnia and Herzegovina	523	37
10/15/2021	Bosnia and Herzegovina	751	32
10/16/2021	Bosnia and Herzegovina	694	32
10/17/2021	Bosnia and Herzegovina	675	28
10/18/2021	Bosnia and Herzegovina	223	19
10/19/2021	Bosnia and Herzegovina	270	44
10/20/2021	Bosnia and Herzegovina	709	27
10/21/2021	Bosnia and Herzegovina	764	25
10/22/2021	Bosnia and Herzegovina	627	30
[truncated: 12,154 more rows]
